# Supplementary material for: A Novel Hyperactive Nud1 Mitotic Exit Network Scaffold Causes Spindle Position Checkpoint Bypass in Budding Yeast
Source: Cells. 2021 Dec 24;11(1):46. doi: 10.3390/cells11010046 (PMC8750578; doi:10.3390/cells11010046)
Supplement: Supplementary file 1 [file cells-11-00046-s001.zip]

Archive with 1 entries (1 files):
- cells-1512780-supplementary.pdf
